# Supplementary material for: The Glycan Ectodomain of SARS-CoV-2 Spike Protein Modulates Cytokine Production and Expression of CD206 Mannose Receptor in PBMC Cultures of Pre-COVID-19 Healthy Subjects
Source: Viruses. 2024 Mar 24;16(4):497. doi: 10.3390/v16040497 (PMC11054381; doi:10.3390/v16040497)
Supplement: Supplementary file 1 [file viruses-16-00497-s001.zip]

Archive with 1 entries (1 files):
- viruses-2848506-supplementary.pdf
